# Supplementary material for: Hydrological Seasonality Drives DOM–Bacteria Interactions in the Rushan River Basin
Source: Microorganisms. 2026 Jan 5;14(1):110. doi: 10.3390/microorganisms14010110 (PMC12843783; doi:10.3390/microorganisms14010110)
Supplement: Supplementary file 1 [file microorganisms-14-00110-s001.zip]

Archive with 2 entries (2 files):
- microorganisms-3925671-File S1.xlsx
- microorganisms-3925671-supplementary.pdf
