# Supplementary material for: Hydrological Seasonality Drives DOM–Bacteria Interactions in the Rushan River Basin
Source: Microorganisms. 2026 Jan 5;14(1):110. doi: 10.3390/microorganisms14010110 (PMC12843783; doi:10.3390/microorganisms14010110)
Supplement: Supplementary file 1 [file microorganisms-14-00110-s001.zip › microorganisms-3925671-File S1.xlsx]

## Sheet: dry season
	CODCr	NH3-N	TP	CODMn	TN	pH
DS1	35	1.65	0.14	6.94	5.11	7.1
DS2	41	3.4	0.68	9.42	3.99	7.44
DS3	24	2.23	0.05	6.35	8.22	7.58
DS4	27	2.52	0.03	3.6	5.82	7.63
DS5	22	2.23	0.01	8.28	7.63	7.37
DS6	52	3.11	0.17	9.17	8.44	7.53
DS7	38	1.94	0.06	9.44	5.95	7.55

## Sheet: wet season
	CODCr	NH3-N	TP	CODMn	TN	pH
WS1	45	0.4	0.43	6.9	6.59	10.5
WS2	71	0.461	0.41	7.7	7.16	10.3
WS3	24	0.976	0.2	6	6.04	10.3
WS4	23	0.34	0.22	2.4	7.84	10.1
WS5	39	0.183	0.07	4.5	5.82	8.6
WS6	44	0.692	0.21	6.8	6.84	10.4
WS7	32	0.429	0.19	4.9	6.97	10.4
